# Supplementary material for: Feeding Ration Impacts Larval Pimephales Promelas 7-Day Subchronic Growth Endpoint: Case Study with Perfluorooctanesulfonic Acid
Source: Arch Environ Contam Toxicol. 2024 May 25;86(4):383–92. doi: 10.1007/s00244-024-01068-8 (PMC11142975; doi:10.1007/s00244-024-01068-8)
Supplement: Supplementary file 2 — Supplementary file2 (XLSX 29 KB) [file 244_2024_1068_MOESM2_ESM.xlsx]

## Sheet: table
Average of Measured Conc. (mg/L)	Column Labels
Row Labels	0	0.128	0.32	0.8	2	5
0
IN	#DIV/0!	#DIV/0!	0.779	1.25	1.62	4.06
1
OUT	#DIV/0!	0.311	1.07	0.934	2.04	4.28
2
IN	0.0021	0.309	0.708	0.914	2.05	2.62
6
IN	0.0022	0.299	0.441	0.809	1.75	3.73
7
OUT	0.0105	0.321	0.434	0.76	2.12	3.96

## Sheet: Sample Results
Sample ID	Day	In/Out	Nominal (mg/L)	Measured Conc. (mg/L)	% Recovery
1	0	IN	0	<LOD	N/A
2	0	IN	5	4.06	81.2
3	0	IN	2	1.62	81
4	0	IN	0.8	1.25	156.25
5	0	IN	0.32	0.779	243.438
6	0	IN	0.128	*	N/A
7	1	OUT	0	<LOQ	N/A
8	1	OUT	5	4.28	85.6
9	1	OUT	2	2.04	102
10	1	OUT	0.8	0.934	116.75
11	1	OUT	0.32	1.07	334.375
12	1	OUT	0.128	0.311	242.969
19	2	IN	0	0.0021	N/A
20	2	IN	5	2.62	52.4
21	2	IN	2	2.05	102.5
22	2	IN	0.8	0.914	114.25
23	2	IN	0.32	0.708	221.25
24	2	IN	0.128	0.309	241.406
55	6	IN	0	0.0022	N/A
56	6	IN	5	3.73	74.6
57	6	IN	2	1.75	87.5
58	6	IN	0.8	0.809	101.125
59	6	IN	0.32	0.441	137.812
60	6	IN	0.128	0.299	233.594
61	7	OUT	0	0.0105	N/A
62	7	OUT	5	3.96	79.2
63	7	OUT	2	2.12	106
64	7	OUT	0.8	0.76	95
65	7	OUT	0.32	0.434	135.625
66	7	OUT	0.128	0.321	250.781
*Tube was cracked and full sample lost

## Sheet: QC Results
Sample	Spiked Conc. (ug/L)	Measured Conc. (ug/L)	% Recovery
CCC 1	0.0186	0.0168	90.3226
CCC 2	0.0742	0.0582	78.4367
CCC 3	0.148	0.1406	95
CCC 4	0.594	0.6381	107.424
ICV 1	0.0186	0.018	96.7742
ICV 2	0.148	0.1084	73.2432
70 - 130% Recovery is considered acceptable
CCC = Continued Calibration Check
ICV is a secondary source analytes

## Sheet: Time weighted 
	in yellow cells, enter data
	in gray, don't alter formula
	answer
Concentration	In/out/combined water	Test date	Test day	Enter concentrations	C0-C1	ln(C0)-ln(C1)	Days	area
1	In	2022-04-06	0	4.06
	Out	2022-04-07	1	4.28	0.22	0.05277	1	4.16903
	In	2022-04-08	2	2.62	1.66	0.490779	1	3.38238
	In	2022-04-12	6	3.73	1.11	0.353234	4	12.5696
	Out	2022-04-13	7	3.96	0.23	0.0598358	1	3.84385
			Mean	3.73		SUM	7	23.9648
			sd	0.65123
			CV%	0.174592
			Geomean	3.67735
			Time weighted average	3.42355
			min	2.62
			max	4.28
	in yellow cells, enter data
	in gray, don't alter formula
	answer
Concentration	In/out/combined water	Test date	Test day	Enter concentrations	C0-C1	ln(C0)-ln(C1)	Days	area
0.4	In	2022-04-06	0	1.62
	Out	2022-04-07	1	2.04	0.42	0.230524	1	1.82194
	In	2022-04-08	2	2.05	0.01	0.00488999	1	2.045
	In	2022-04-12	6	1.75	0.3	0.158224	4	7.58418
	Out	2022-04-13	7	2.12	0.37	0.1918	1	1.92909
			Mean	1.916		SUM	7	13.3802
			sd	0.218014
			CV%	0.113786
			Geomean	1.9057
			Time weighted average	1.91146
			min	1.62
			max	2.12
	in yellow cells, enter data
	in gray, don't alter formula
	answer
Concentration	In/out/combined water	Test date	Test day	Enter concentrations	C0-C1	ln(C0)-ln(C1)	Days	area
0.16	In	2022-04-06	0	1.25
	Out	2022-04-07	1	0.934	0.316	0.291422	1	1.08434
	In	2022-04-08	2	0.914	0.02	0.0216459	1	0.923964
	In	2022-04-12	6	0.809	0.105	0.122032	4	3.44173
	Out	2022-04-13	7	0.76	0.049	0.0624805	1	0.784245
			Mean	0.9334		SUM	7	6.23428
			sd	0.191151
			CV%	0.20479
			Geomean	0.919164
			Time weighted average	0.890611
			min	0.76
			max	1.25
	in yellow cells, enter data
	in gray, don't alter formula
	answer
Concentration	In/out/combined water	Test date	Test day	Enter concentrations	C0-C1	ln(C0)-ln(C1)	Days	area
0.064	In	2022-04-06	0	0.779
	Out	2022-04-07	1	1.07	0.291	0.317403	1	0.916816
	In	2022-04-08	2	0.708	0.362	0.41297	1	0.876577
	In	2022-04-12	6	0.441	0.267	0.473399	4	2.25602
	Out	2022-04-13	7	0.434	0.007	0.0160003	1	0.437491
			Mean	0.6864		SUM	7	4.48691
			sd	0.26463
			CV%	0.385534
			Geomean	0.646512
			Time weighted average	0.640987
			min	0.434
			max	1.07
	in yellow cells, enter data
	in gray, don't alter formula
	answer
Concentration	In/out/combined water	Test date	Test day	Enter concentrations	C0-C1	ln(C0)-ln(C1)	Days	area
0.0256	Out	2022-04-07	1	0.311
	In	2022-04-08	2	0.309	0.002	0.00645164	1	0.309999
	In	2022-04-12	6	0.299	0.01	0.0328977	4	1.21589
	Out	2022-04-13	7	0.321	0.022	0.0709975	1	0.30987
			Mean	0.31		SUM	6	1.83576
			sd	0.0090185
			CV%	0.0290919
			Geomean	0.309902
			Time weighted average	0.30596
			min	0.299
			max	0.321
	in yellow cells, enter data
	in gray, don't alter formula
	answer
Concentration	In/out/combined water	Test date	Test day	Enter concentrations	C0-C1	ln(C0)-ln(C1)	Days	area
0	In	2022-04-06	0	0
	Out	2022-04-07	1	0	0	#NUM!	1	#NUM!
	In	2022-04-08	2	0.0021	0.0021	#NUM!	1	#NUM!
	In	2022-04-12	6	0.0022	0.0001	0.04652	4	0.00859845
	Out	2022-04-13	7	0.0105	0.0083	1.56292	1	0.00531058
			Mean	0.00296		SUM	7	#NUM!
			sd	0.00435006
			CV%	1.46961
			Geomean	#NUM!
			Time weighted average	#NUM!
			min	0
			max	0.0105
